# Supplementary material for: Identification of Novel Targets of CSL-Dependent Notch Signaling in Hematopoiesis
Source: PLoS One. 2011 May 26;6(5):e20022. doi: 10.1371/journal.pone.0020022 (PMC3102675; doi:10.1371/journal.pone.0020022)
Supplement: Table S1 — Differentially regulated miRNA during normal hematopoiesis. (XLS) [file pone.0020022.s001.xls]

## Sheet: TableS1
Table S1 Differentially regulated miRNA during normal hematopoiesis
Probe Set	Day 5	Day 8 Notch OFF	Day 8 Notch OFF Versus Day 5	P Value
mmu-miR-224	24.31	3566.25	146.73	0.0071
mmu-miR-142-5p	9.43	1241.31	131.64	0.0256
mmu-miR-451	141.46	16123.4	113.98	0.0024
mmu-miR-142-3p	162.92	14391.6	88.33	0.0185
mmu-miR-144	36.83	2409.56	65.42	0.0489
hsa-miRPlus-E1029	41.09	245.33	5.97	0.0038
mmu-miR-191	191.19	832.86	4.36	0.0304
mmu-miR-340-5p	52.14	189.52	3.64	0.0004
mmu-miR-185	68.62	211.28	3.08	0.0045
mmu-miR-148b	56.78	170.27	3	0.0017
mmu-miR-19a	1069.33	2322.12	2.17	0.0277
hsa-miR-106a	515.48	1112.76	2.16	0.0012
mmu-miR-297b-3p	575.69	1144.44	1.99	0.0287
mmu-miR-466b-5p	263.91	509.48	1.93	0.0304
mmu-miR-1937b	28718.7	55125.7	1.92	0.0193
mmu-miR-467d*/467a-1*	232.01	440.11	1.9	0.0046
mmu-miR-19b	2658.74	4834.8	1.82	0.0059
mmu-miR-467g	624.86	1126.91	1.8	0.0001
mmu-miR-466f-3p	922.51	1594.1	1.73	0.0026
mmu-miR-15a	807.29	1378.92	1.71	0.0115
hsa-miR-32*	537.27	897.23	1.67	0.0097
mmu-miR-669f	1115.3	1853.98	1.66	0.0155
mmu-miR-466d-3p	374.25	600.76	1.61	0.0438
mmu-miR-1937a	16106.8	25289.8	1.57	0.008
mmu-miR-466i	300.36	465.09	1.55	0.0414
mmu-miR-106a	614.08	929.71	1.51	0.0069
SNORD13	253.51	153.21	-1.65	0.0489
mmu-miR-24	1627.17	957.98	-1.7	0.0287
mmu-miR-290-5p	845.15	446.11	-1.89	0.0016
mmu-miR-351	292.48	139.3	-2.1	0.0224
mmu-miR-23b	2159.86	982.43	-2.2	0.0233
mmu-miR-450a-5p	491.9	219.19	-2.24	0.0233
hsa-miR-302f	200.23	87.63	-2.28	0
mmu-miR-27a	321.44	137.76	-2.33	0.0449
mmu-miR-762	261.35	96.76	-2.7	0.0229
mmu-miR-365	208.7	76.6	-2.72	0.022
mmu-let-7g	521.29	185.34	-2.81	0.0305
mmu-miR-21	3516.76	1251.04	-2.81	0.0229
mmu-miR-503	636.84	223.91	-2.84	0.0007
mmu-miR-290-3p	261.95	90.74	-2.89	0.0067
mmu-miR-300	172.12	56.99	-3.02	0.0153
mmu-miR-22	2898.79	884.71	-3.28	0.0258
mmu-miR-29b	5684.97	1663.71	-3.42	0.0424
mmu-miR-34a	407.06	113.79	-3.58	0.0049
mmu-miR-27b	207.79	53.01	-3.92	0.0028
hsa-miR-1973	244.68	61.09	-4.01	0.0479
mmu-miR-329	185.35	44.61	-4.15	0.0466
mmu-miR-210	573.25	132.77	-4.32	0.0099
mmu-let-7f	534.31	112.16	-4.76	0.0157
mmu-miR-29a	4381.31	891.29	-4.92	0.0063
mmu-let-7a	1296.91	202.79	-6.4	0.0257
mmu-miR-434-3p	117.91	16.7	-7.06	0.0185
mmu-let-7d	492.24	66.25	-7.43	0.0045
mmu-miR-377	124.82	16.34	-7.64	0.0314
rno-miR-352	226.26	28.22	-8.02	0.0129
mmu-miR-99b	217.86	25.38	-8.59	0.018
mmu-miR-302a	5755.23	651.93	-8.83	0.0042
mmu-miR-291a-3p	167	18.8	-8.88	0.0017
mmu-miR-193	1205.05	131.38	-9.17	0.0235
mmu-let-7i	553.25	60.03	-9.22	0.0386
hsa-miR-424	2516.1	271.21	-9.28	0.0314
mmu-miR-125a-5p	951.54	98.33	-9.68	0.0079
mmu-miR-376a	239.62	24.54	-9.77	0.0067
mmu-miR-541	276.12	24.88	-11.1	0.029
mmu-miR-34c	681.96	60.25	-11.32	0
rno-miR-136	159.38	12.53	-12.72	0.0338
mmu-miR-31	453.46	35.54	-12.76	0.0315
mmu-miR-295	1218.03	91.52	-13.31	0.0046
mmu-miR-411*	175.15	12.12	-14.46	0.0255
mmu-miR-294	245.49	15.81	-15.53	0.0007
mmu-miR-302c	137.68	8.51	-16.17	0.0143
mmu-miR-293	495.73	28.66	-17.29	0
mmu-miR-152	187.18	8.51	-21.98	0.0438
mmu-miR-214	783.94	30.22	-25.94	0.0393
hsa-miR-302e	795.76	26.86	-29.63	0.0095
hsa-miR-199b-3p	983.88	27.46	-35.83	0.047
mmu-miR-125b-5p	7859.56	187.47	-41.93	0.0483
mmu-let-7c	633.56	14.21	-44.59	0.0197
mmu-miR-34b-5p	463.3	9.37	-49.45	0.0087
mmu-miR-302b	491.67	9.61	-51.18	0.0027
mmu-miR-143	2071.17	39.64	-52.25	0.017
mmu-miR-302d	1141.58	18.07	-63.19	0.005
mmu-miR-367	628.01	9.8	-64.05	0.0054

## Sheet: Table S2
Table S2 CSL binding sites within 2kb of the TSS of miicroRNAs
MicroRNA	Distance (bp)
mmu-let-7a-1	-1660
mmu-mir-339	-995
mmu-mir-130b	-945
mmu-mir-181d	-711
mmu-mir-301b	-597
mmu-mir-181c	-545
mmu-mir-34c	-437
mmu-mir-503	-271
mmu-mir-423	-259
mmu-mir-145	-80
mmu-mir-322	12
mmu-mir-34b	93
mmu-mir-302b	250
mmu-mir-141	375
mmu-mir-302c	377
mmu-mir-363	389
mmu-mir-144	435
mmu-mir-302a	513
mmu-mir-92a	546
mmu-mir-290	626
mmu-mir-302d	641
mmu-mir-19b	683
mmu-mir-367	753
mmu-mir-200c	782
mmu-mir-20b	814
mmu-mir-291a	919
mmu-mir-212	934
mmu-mir-18b	1033
mmu-mir-292	1189
mmu-mir-106a	1198
mmu-mir-132	1218
mmu-mir-142	1277
mmu-mir-143	1290
mmu-mir-291b	1482
mmu-mir-451	1496
mmu-mir-351	1543
mmu-mir-22	1551
